# Supplementary material for: Improvement of Sourdough and Bread Qualities by Fermented Water of Asian Pears and Assam Tea Leaves with Co-Cultures of Lactiplantibacillus plantarum and Saccharomyces cerevisiae
Source: Foods. 2022 Jul 12;11(14):2071. doi: 10.3390/foods11142071 (PMC9318377; doi:10.3390/foods11142071)
Supplement: Supplementary file 1 [file foods-11-02071-s001.zip]

Archive with 1 entries (1 files):
- foods-1801138-supplementary.pdf
